# Supplementary material for: The Development of a Bilingual Interactive Video to Improve Physical Activity and Healthful Eating in a Head Start Population
Source: Int J Environ Res Public Health. 2014 Dec 15;11(12):13065–73. doi: 10.3390/ijerph111213065 (PMC4276662; doi:10.3390/ijerph111213065)
Supplement: Supplementary File 1 [file ijerph-11-13065-s001.zip]

Archive with 9 entries (8 files):
- Clip1_WMV V9.wmv
- __MACOSX/
- __MACOSX/._Clip1_WMV V9.wmv
- Clip2_WMV V9.wmv
- __MACOSX/._Clip2_WMV V9.wmv
- Clip3_WMV V9.wmv
- __MACOSX/._Clip3_WMV V9.wmv
- Clip4_WMV V9.wmv
- __MACOSX/._Clip4_WMV V9.wmv
